# Supplementary material for: Comprehensive MRI assessment reveals subtle brain findings in non-hospitalized post-COVID patients with cognitive impairment
Source: Front Neurosci. 2024 Sep 10;18:1435218. doi: 10.3389/fnins.2024.1435218 (PMC11420131; doi:10.3389/fnins.2024.1435218)
Supplement: Supplementary file 3 [file Table_3.xlsx]

## Sheet: Foglio1
Supplementary table 3								RBANS					HAD				Symptom severity score (17 symptoms)																		Symptom severity score 1 year after the previous
Number	Gender	Age	Education level	COVID infection date	Time COVID-MRI (months)	RBANS total score	Immediate Memory	Visuospatial/Constructional	Language	Attention	Delayed Memory	MADRS	HAD anxiety	HAD depression	FSS	MFS	total score	cognitive fatigue	physical fatigue	dyspnoea	heaviness in the chest	palpitations	fainting	dizziness	diarrhoea/abdominal pain	headache	myalgia	fever	tinnitus	paresthesia/crawling sensation	hyposmia/hypogeusia	anxiety	depression	insomnia	total score	cognitive fatigue	Patients comments after 1 year
1	Female	44	High education	2020 february	28	40 (33-47)	68 (58-78)	48 (35-61)	58 (44-72)	72(60-84)	40 (28-52)	4	1	1	58	29	57	7	8	8	0	0	0	0	0	0	0	5	5	0	8	5	5	6	18	6	almost fully recovered
2	Male	44	Secondary education	2020 mars	29	60 (53-67)	66 (56-76)	105 (92-118)	57 (43-71)	75 (63-87)	64(52-76)	12	2	7	63	17.5	34	7	6	1	0	5	2	3	0	0	0	0	0	0	8	0	1	1	22	5	not fully recovered but better
3	Female	58	High education	2020 mars	29	93 (86-100)	83(73-93)	98 (86-110)	107(96-118)	83(72-94)	107 (95-119)	22	12	11	63	30.5	113	10	10	10	0	9	8	8	9	9	10	7	7	9	0	2	2	3	102	10	as before, not changed
4	Female	47	High education	2020 mars	30	40 (33-47)	40 (31-49)	97 (84-110)	55 (41-69)	62(50-74)	40 (28-52)	19	4	7	56	25	56	10	8	1	0	0	3	4	1	6	8	0	4	1	0	3	0	7	52	7	cognitive fatigue is a little better
5	Male	60	Secondary education	2020 mars	30	107 (100-114)	84 (73-95)	112 (100-124)	96 (85-107)	117 (105-129)	115 (104-126)	23	16	17	56	21.5	102	10	7	10	8	3	3	7	4	6	7	3	2	5	5	8	8	6	84	10	not changed
6	Female	52	High education	2020 mars	29	109 (102-116)	108 (98-118)	98 (86-110)	119 (110-128)	92 (81-103)	113 (101-125)	17	6	9	54	35.5	32	7	7	0	0	0	2	4	0	6	2	0	0	0	0	2	1	1	4	2	fully recovered, fell well
7	Male	50	High education	2020 mars	30	89 (82-96)	81 (71--91)	114 (102-126)	103 (92-114)	81 (70-92)	84 (72-96)	17	2	15	63	25	69	9	9	8	6	7	2	7	1	8	0	2	1	1	0	1	6	1	69	9	not changed, seek leave 100%
8	Female	44	High education	2020 april	33	95 (88-102)	81 (71-91)	105 (92-118)	111 (97-125)	104 (92-116)	81 (69-93)	6	4	3	57	12.5	20	5	5	0	1	4	0	0	0	1	0	0	0	0	0	1	1	2	20	5	not changed, sick leave 100%
9	Female	45	Secondary education	2020 april	26	43 (36-50)	59 (49-69)	78 (65-91)	76 (62-90)	56 (44-68)	40 (28-52)	31	12	13	58	26	80	7	7	4	2	2	4	7	3	9	7	3	0	5	0	6	7	7	64	7	as before, but mental fatigue is a little better
10	Female	63	High education	2020 april	29	106 ( 99-113)	91 (80-102)	92 (80-104)	107 (96-118)	121 (109-133)	108 (97-119)	6	4	1	49	18	51	4	5	3	2	1	7	5	1	0	8	0	0	3	4	0	0	8	43	4	much better, no sick leave now
11	Female	33	Secondary education	2020 april	28	81(74-88)	102 (90-114)	107 (93-121)	95 (80-110)	40 (28-52)	91 (79-103)	9	3	6	57	29	61	7	8	5	5	4	5	6	0	8	6	0	1	1	1	2	1	1	42	6	not changed, new diagnosis asthma and ADHD
12	Male	43	Primary education	2020 october	20	55 (48-62)	59 (49-69)	110 (97-123)	76 (62-90)	40 (22-52)	64 (52-76)	8	1	4	63	20.5	47	10	5	9	0	0	0	0	0	2	8	0	7	6	0	0	0	0	49	10+	feel worse, has ADHD
13	Male	61	High education	2020 october	23	110 (103-117)	108 (97-119)	117 (105-129)	84 (73-95)	126 (114-138)	97 (86-108)	13	10	9	45	15.5	69	5	7	8	7	6	1	1	7	7	6	0	0	1	0	4	2	7	33	5	symptoms still fluctuate over time
14	Female	30	Secondary education	2020 october	23	96(89-103)	92 (80-104)	102 (88-116)	82 (67-97)	93 (81-105)	118 (106-130)	8	1	1	47	21.5	41	6	5	6	1	6	1	1	1	7	2	0	1	2	0	0	0	2	37	4	not good, but has adapted
15	Male	38	Secondary education	2020 november	22	94 (87-101)	102 (90-114)	102 (88-116)	99 (84-114)	77 (65-89)	100 (88-112)	13	7	1	53	23	58	8	7	2	6	10	1	3	5	0	0	0	0	0	0	5	3	8	36	5	better regarding cognitive fatigue, but still palpitations
16	Female	42	High education	2020 november	21	104 (97-111)	104 (94-114)	91 (78-104)	96 (82-110)	107 (95-119)	114 (102-126)	13	7	7	59	17.5	46	7	8	4	2	5	0	0	0	3	7	0	0	5	1	2	2	0	43	6	not changed
17	Female	50	High education	2020 november	23	83 (76-90)	71 (61-81)	103 (92-114)	103 (92-114)	82 (71-93)	85 (73-97)	27	9	14	55	28.5	89	10	7	10	0	0	7	4	4	7	7	7	2	0	0	10	8	6	50	8	was better last fall, men now efter a cold 3 weeks ago is worse again
18	Female	47	High education	2020 december	20	106 (99-113)	114 (104-124)	110 (97-123)	102 (88-116)	86 (74-98)	109 (97-121)	27	3	12	60	22	72	6	7	3	3	8	3	0	8	3	3	8	0	0	9	3	4	4			impossible to reach the pat
19	Female	47	Secondary education	2020 december	21	79 (72-86)	81 (71-91)	91 (78-104)	90 (76-104)	80 (68-92)	89 (77-101)	11	5	10	57	19.5	99	10	10	10	7	7	0	3	4	6	8	7	0	2	10	3	3	9	92	10	not changed, sick leave 100%
20	Male	29	Secondary education	2020 december	21	84 (77-91)	68 (56-80)	102 (88-116)	113 (98-128)	88 (76-100)	74 (62-86)	21	5	6	67	24.5	36	8	7	5	2	1	2	2	0	2	1	0	0	0	0	2	1	3	39	7	a little better, has started working 25%
21	Male	33	High education	2020 december	21	90 (83-97)	102 (90-114)	102 (88-116)	89 (74-104)	84 (72-96)	91 (79-103)	17	7	6	54	22	86	10	2	7	9	0	3	5	3	10	9	0	0	5	1	7	6	9	60	8	better
22	Female	47	High education	2020 december	27	48 (41-55)	55 (46-65)	97 (84-110)	84 (70-98)	40 (28-52)	49 (37-61)	11	5	7	62	27	57	9	9	5	0	0	2	6	0	9	6	2	7	2	0	0	0	0			impossible to reach the pat
23	Female	26	High education	2021 february	19	89 (82-96)	99 (87-111)	102 888-116)	97 (82-112)	81 (69-93)	85 (73-97)	13	8	4	63	17.5	52	8	7	2	2	5	1	3	6	1	2	9	1	1	0	2	2	0	43	5	a little better, can concentrate for 1 hour straight max, has heart palpitations, has been diagnosed with ME/CSF
24	Female	42	High education	2021 mars	17	96 (89-103)	83 (73-93)	110 (97-123)	102 (88-116)	98 (86-110)	95(83-107)	8	5	1	44	21.5	40	5	7	5	6	4	0	0	0	1	0	0	6	0	0	2	0	4	9	0	feel fully recovered
25	Male	48	Secondary education	2021 mars	18	40 (33-47)	51 (41-61)	82 (69-95)	71 (57-85)	40 (28-52)	49 (37-61)	11	3	4	44	26	33	10	5	2	0	0	0	0	0	1	3	0	8	4	0	0	0	0	32	10	not changed, sick leave 100%
26	Female	59	High education	2021 april	17	119 (112-126)	103 (95-115)	110 (98-122)	119 (108-130)	111(100-122)	120(108-132)	18	11	9	40	20	76	6	9	6	5	4	0	3	3	0	7	0	6	5	5	6	6	5	64	5	much better
27	Female	30	Secondary education	2021 april	17	40 (33-47)	53 (41-65)	66 (52-80)	75 (60-90)	40 (28-52)	56 (44-68)	35	15	14	63	31.5	99	9	8	5	5	5	4	4	7	7	9	5	0	6	0	8	8	9	72	7	a little better, sick leave 50%, still cognitive fatigue
28	Male	35	High education	2021 april	19	87(80-94)	86 (74-98)	96 (82-110)	78 (63-93)	105 (93-117)	91 (79-103)	14	6	5	48	19.5	36	8	2	0	0	0	0	0	0	2	1	0	4	0	7	4	3	5	28	6	better
29	Male	37	Secondary education	2021 april	17	40 (33-47)	60 (48-72)	84 (70-98)	42 (27-57)	40 (28-52)	70 (58-82)	27	9	13	69	29.5	109	10	10	7	4	4	0	6	0	10	8	1	10	8	9	8	8	6	109	10	not changed, sick leave 100%
30	Female	34	Secondary education	2021 december	9	61 (54-68)	89 (77-101)	90 (76-104)	75 (60-90)	49 (37-61)	68 (56-80)	23	9	11	63	35.5	91	9	10	5	5	5	4	5	1	9	9	5	6	6	1	2	2	7	96	9	not changed, sick leave 100%
31	Female	26	Secondary education	2022 januari	8	99 (92-106)	99 (87-111)	102 (88-116)	99 (84-114)	83 (71-95)	113 (101-125)	1	1	1	15	7.5	32	3	3	4	0	0	0	0	0	10	0	0	0	10	0	1	1	0	18	2	better, sick leave 25%
32	Female	56	High education	2022 januari	8	100 (93-107)	116 (106-126)	98 (86-110)	88 (77-99)	92(81-103)	105 (93-117)	22	14	8	53	18.5	55	8	7	3	0	0	1	3	3	0	1	0	0	7	0	7	7	8	42	7	better, sick leave 25%, still insomnia, axiety and some cognitive fatigue
33	Female	54	High education	2022 januari	8	105 (98-112)	93 (83-103)	110 (98-122)	111(100-122)	103 (92-114)	100 (88-112)	13	7	6	62	23	35	7	6	7	2	3	0	1	0	3	6	0	0	0	0	0	0	0	19	4	better, but still sick leave 75% due to cognitive fatigue
34	Male	41	High education	2022 januari	12	102 (95-109)	107 (97-117)	110 (97-123)	99 (85-113)	94 (82-106)	95 (83-107)	6	9	5	55	17	80	8	2	2	6	8	8	9	7	6	6	0	0	1	10	6	1	0	20	7	better with adaptations, at work computer turns off every 30 minuts to rest
35	Female	52	Secondary education	2022 february	7	101 (94-108)	100 (90-110)	93 (81-105)	111 (100-122)	80 (69-91)	120 (108-132)	22	3	11	63	20	82	9	7	10	4	4	2	2	4	5	9	8	0	0	0	6	6	6	44	4	feel better, almost fully recovered
36	Female	45	High education	2022 february	7	111( 104-118)	101 (91-111)	105 (92-118)	106 (92-120)	103 (91-115)	120 (108-132)	16	8	7	55	22.5	65	6	6	8	0	8	0	4	6	3	4	0	5	9	0	5	1	0	52	4	better, sick leave 50%
37	Male	50	High education	2020 february	31	117 (110-124)	123 (113-133)	114 (102-126)	98 (87-107)	97 (86-108)	116 (104-128)	0	0	0	9	0	0	0	0	0	0	0	0	0	0	0	0	0	0	0	0	0	0	0
38	Male	40	Secondary education	2020 april	32	102 (95-109)	99 (89-109)	110 (97-123)	94 (80-108)	107(95-119)	95 (83-107)	1	0	1	12	0	7	0	0	1	1	2	0	0	0	1	0	0	2	0	0	0	0	0
39	Female	54	High education	2020 mars	33	120(113-127)	100 (90-110)	110 (98-122)	123 (112-134)	108 (97-119)	124 (112-136)	5	3	1	11	1	2	0	0	0	0	0	0	0	0	0	2	0	0	0	0	0	0	0
40	Female	45	Secondary education	2020 april	32	90 (83-97)	96 (86-106)	110 (97-123)	84 (70-98)	79 (61-91)	97 (85-109)	14	3	0	27	0.5	28	1	2	0	0	0	0	6	2	1	4	0	0	0	0	0	6	6
41	Female	64	High education	2020 mars	31	111(104-118)	94(83-105)	105 (93-117)	112 (101-123)	112 (100-124)	113(102-124)	0	0	1	11	0	2	0	0	0	0	0	0	0	0	0	2	0	0	0	0	0	0	0
42	Male	56	High education	2020 april	30	127(120-134)	123(113-133)	114(102-126)	119(108-103)	92(81-103)	143 (131-155)	2	2	2	16	1	8	2	2	0	0	0	0	0	0	0	0	0	1	0	0	0	1	2
43	Female	49	High education	2020 mars	30	104 (97-111)	101 (91-111)	97 (84-110)	115 (101-129)	91 (79-103)	109 (97-121)	6	7	2	16	0	4	0	0	0	0	0	0	0	0	2	0	0	0	0	0	0	0	2
44	Female	45	High education	2020 maj	33	103 (96-110)	99(89-109)	105 (92-118)	106 (92-120)	107 (95-119)	94 (82-106)	2	1	1	17	2.5	6	1	0	0	0	0	0	0	0	4	0	0	0	1	0	0	0	0
45	Male	49	High education	2020 mars	33	87 (80-94)	93 (83-103)	82 (61-95)	87(73-101)	79 (67-91)	114 (102-126)	3	1	0	12	4	6	1	0	0	0	0	1	1	0	1	0	0	0	0	0	0	0	2
46	Female	63	Secondary education	2020 mars	32	100 (93-107)	105 (94-116)	88 (76-100)	84 (73-95)	134 (122-146)	88 (77-99)	9	5	3	24	1	25	1	1	2	2	2	0	1	1	2	2	0	1	4	0	2	2	2
47	Male	31	High education	2020 april	32	88 (81-95)	73(61-85)	90 (76-104)	99 (84-114)	106 (94-118)	93 (81-105)	10	5	1	11	0	3	0	1	1	0	0	0	0	0	0	0	0	0	0	0	0	0	1
48	Male	40	High education	2020 april	32	115 (108-122)	93 (83-103)	105 (92-118)	111 (97-125)	126 (114-138)	114 (102-126)	5	7	1	27	5.5	28	4	4	2	1	1	0	0	1	3	0	0	0	5	0	2	2	3
49	Female	55	High education	2020 december	26	114 (107-121)	98 (88-108)	114 (102-126)	116 (105-127)	108 (97-119)	105 (93-117)	0	0	0	11	0	8	0	0	0	0	0	0	0	0	0	3	0	0	0	0	4	0	1
50	Female	24	High education	2020 october	24	108 (101-115)	109(97-121)	107 (93-121)	102 (87-117)	97 (85-109)	113 (101-125)	13	3	1	26	6.5	18	6	4	0	2	0	0	0	0	0	0	0	0	0	3	2	0	1
51	Male	33	Secondary education	2020 october	27	106 (99-113)	86 (74-98)	107(93-121)	105 (90-120)	110 (98-122)	113 (101-125)	3	0	2	17	8.5	11	6	3	0	0	0	0	0	0	0	2	0	0	0	0	0	0	0
52	Male	36	High education	2020 december	22	122(115-129)	138 (126-150)	96 (82-110)	118 (103-133)	103 (91-115)	118 (106-130)	2	4	0	15	1.5	0	0	0	0	0	0	0	0	0	0	0	0	0	0	0	0	0	0
53	Female	54	Secondary education	2020 augusti	29	95 (88-102)	81 (71-91)	114 (104-124)	88 (77-99)	94 (83-105)	107 (95-119)	8	3	1	15	7	7	1	1	0	0	0	0	1	1	1	1	0	0	0	0	0	0	1
54	Female	43	High education	2020 december	25	99 (92-106)	110 (100-120)	105 (92-118)	109 (95-123)	81 (69-93)	92 (80-104)	5	3	1	27	4	8	1	0	0	1	0	0	0	0	1	2	0	0	0	0	1	0	2
55	Female	52	High education	2020 november	25	111 (104-118)	108 (98-118)	81 (69-93)	113 (102-124)	120 (109-131)	113 (101-125)	2	2	1	27	3	6	2	0	0	0	0	0	0	0	0	1	0	0	0	0	1	1	1
56	Female	31	Secondary education	2020 november	26	91 (84-98)	62 (50-74)	107 (93-121)	108 (93-123)	102 (90-114)	91 (79-103)	14	10	1	41?	8	9	0	2	0	0	0	0	0	0	2	2	0	0	0	0	1	0	2
57	Female	37	Secondary education	2021 mars	23	90 (83-97)	86 (74-98)	96 (82-110)	97 (82-112)	94 (82-106)	93 (81-105)	0	0	0	12	2	3	0	0	0	0	3	0	0	0	0	0	0	0	0	0	0	0	0
58	Female	50	High education	2020 november	28	108 (101-115)	93 (83-103)	110 (98-122)	95 (84-106)	122 (111-133)	107 (95-119)	2	7	3	34	6	6	2	3	0	0	0	0	0	0	1	0	0	0	0	0	0	0	0
59	Male	29	Secondary education	2021 april	20	92(85-99)	60 (48-72)	107(93-121)	82 (67-97)	90 (78-102)	74 (62-86)	0	0	0	9	0	0	0	0	0	0	0	0	0	0	0	0	0	0	0	0	0	0	0
60	Female	44	High education	2021 april	23	103 (96-110)	99 (89-109)	82 (69-95)	120 (106-134)	100 (88-112)	109 (97-121)	0	0	0	9	0	1	0	0	0	0	0	0	0	0	1	0	0	0	0	0	0	0	0
61	Female	52	High education	2020 dec	25	111 (104-118)	103 (93-113)	110 (98-122)	113 (102-124)	103 (92-114)	107 (95-119)	6	3	2	17	1.5	1	1	0	0	0	0	0	0	0	0	0	0	0	0	0	0	0	0
62	Female	54	High education	2021 april	21	106 (99-113)	95 (85-105)	103 (91-115)	126 (115-137)	92 (81-103)	105 (93-117)	5	4	0	12	2.5	8	1	0	0	0	0	0	0	0	3	0	0	0	1	0	0	2	1
63	Female	33	High education	2021 april	19	105 (98-112)	86 (74-98)	107 (93-121)	118 (103-133)	99 (87-111)	108 (96-120)	3	6	1	27	3	4	1	1	0	0	0	0	1	0	1	0	0	0	0	0	0	0	0
64	Female	41	High education	2021 april	19	116(109-123)	107 (97-117)	97 (84-110)	113 (99-127)	98 (86-110)	139 (127-151)	11	5	2	30	0	0	0	0	0	0	0	0	0	0	0	0	0	0	0	0	0	0	0
65	Male	35	Secondary education	2021 maj	21	102 (95-109)	80 (68-92)	102 (88-116)	108 (93-123)	118 (106-130)	100 (88-112)	0	0	0	9	0	0	0	0	0	0	0	0	0	0	0	0	0	0	0	0	0	0	0
66	Female	37	High education	2022 january	12	105 (98-112)	92 (80-104)	102 (88-116)	93 (78-108)	116 (104-128)	113 (101-125)	2	0	0	18	2	3	0	0	0	0	0	0	0	0	0	0	0	0	0	0	0	0	3
67	Male	26	Secondary education	2022 january	8	86 (79-93)	92 (80-104)	96 (82-110)	99 (84-114)	68 (56-80)	96 (84-108)	0	0	0	0	0	0	0	0	0	0	0	0	0	0	0	0	0	0	0	0	0	0	0
68	Female	64	Secondary education	2022 january	12	129 (122-136)	105 (94-116)	112(100-124)	124 (113-135)	132(120-144)	125 (114-136)	3	6	1	12	0	6	1	0	0	0	0	0	0	0	0	1	0	3	0	0	0	0	1
69	Female	49	Primary education	2022 february	10	104 (97-111)	110 (100-120)	76 (63-89)	111 (97-125)	103 (91-115)	114 (102-126)	6	7	2	10	1.5	10	0	1	0	0	0	0	0	0	3	1	0	0	3	0	1	1	0
70	Male	44	Secondary education	2021 december	15	95 (88-102)	101 (91-111)	110 (97-123)	94 (80-108)	88 (76-100)	89 (77-101)	0	5	3	32	0	2	0	0	0	0	0	0	0	0	2	0	0	0	0	0	0	0	0
71	Female	48	High education	2022 january	9	103(96-110)	88 (78-98)	105 (92-118)	121 (107-135)	104 (92-116)	92 (80-104)	6	6	1	23	0	11	1	1	1	0	1	0	0	0	1	4	0	1	1	0	0	0	0
72	Female	48	High education	2022 january	9	121(114-128)	96 (86-106)	110 (97-123)	121 (107-135)	124 (112-136)	120 (108-132)	17	7	8	52	4	70	7	6	7	6	3	3	5	8	7	5	6	0	1	0	1	5	0
36 patients (numbers 1 to 36) and 36 controls (numbers 37 to 72) matched for age (+/- 5 years) and date of Covid infection (+/- 3 månader).
RBANS neurocognitive test. 95% confidence intervall in brackets. Total score first. Score for each item follows separately.
MADRS test for depression (score 0-54)
HAD test for axiety (score 0-21) and depression (score 0-21)
Fatigue severity scale, FSS (fysical fatigue, score 0-63)
Mental Fatigue Scale (MFS) multidimensional questionnaire containing 15 questions on brain fatigue (Score 0-42)
Sympton Severity Score (SSS) is a 17-items self reported scale: every postcovid symtom has a severity scale 0-10 (score 0-170).
I Symptom Severity Score after 1 year only Total score and score for self reported Cognitive fatigue are presented
"High education”: over 14 years education.
